# Supplementary material for: The combination of LILRB4-targeting NK cell engagers and cGAS–STING agonists enhances the anti–multiple myeloma immune activity of NK cells
Source: PLoS One. 2025 Dec 19;20(12):e0339375. doi: 10.1371/journal.pone.0339375 (PMC12716741; doi:10.1371/journal.pone.0339375)
Supplement: S1 Data — (ZIP) [file pone.0339375.s003.zip]

Archive with 28 entries (22 files):
- Raw data/
- Raw data/CD16A-LILRB4 BiKE raw data.xlsx
- Raw data/Fig 3A.pdf
- Raw data/Fig 3B.pdf
- Raw data/Fig 4A.pdf
- Raw data/Fig 5B/
- Raw data/Fig 5B/D10/
- Raw data/Fig 5B/D10/Bi 20250106_184142_00.clx
- Raw data/Fig 5B/D10/ctrl 20250106_174630_00.clx
- Raw data/Fig 5B/D10/NK 20250106_180544_00.clx
- Raw data/Fig 5B/D10/SR 20250107_183101_00.clx
- Raw data/Fig 5B/D20/
- Raw data/Fig 5B/D20/BiKE 20250116_132137_00.clx
- Raw data/Fig 5B/D20/control 20250116_141020_00.clx
- Raw data/Fig 5B/D20/NK 20250116_135110_00.clx
- Raw data/Fig 5B/D20/SR 20250116_133518_00.clx
- Raw data/Fig 5B/D30/
- Raw data/Fig 5B/D30/BiKE 20250126_124009_00.clx
- Raw data/Fig 5B/D30/ctrl 20250126_115714_00.clx
- Raw data/Fig 5B/D30/NK 20250126_121933_00.clx
- Raw data/Fig 5B/D30/SR  20250126_125833_00.clx
- Raw data/Fig 5B/D5/
- Raw data/Fig 5B/D5/Bi 20250101_113211_00.clx
- Raw data/Fig 5B/D5/ctrl 20250101_112218_00.clx
- Raw data/Fig 5B/D5/NK 20250101_111308_00.clx
- Raw data/Fig 5B/D5/SR 20250101_105436_00.clx
- Raw data/Fig 5B/Fig 5B.tif
- Raw data/S1_raw_images.pdf
