# Supplementary material for: The combination of LILRB4-targeting NK cell engagers and cGAS–STING agonists enhances the anti–multiple myeloma immune activity of NK cells
Source: PLoS One. 2025 Dec 19;20(12):e0339375. doi: 10.1371/journal.pone.0339375 (PMC12716741; doi:10.1371/journal.pone.0339375)
Supplement: S1 Data — (ZIP) [file pone.0339375.s003.zip › Raw data/CD16A-LILRB4 BiKE raw data.xlsx]

## Sheet: Fig 2D
concentration（μg/mL)		0	10^-4	10^-3	10^-2	10^-1	10^0	10^1	10^2	10^3
BiKE（OD 450nm)	1	0.1553	0.1684	0.145	0.1662	0.1935	0.3252	0.7866	1.1542	1.2543
	2	0.1588	0.1531	0.1475	0.1454	0.1904	0.3008	0.7685	1.1461	1.292
	3	0.1613	0.1486	0.1271	0.1469	0.1952	0.3321	0.7786	1.1899	1.2627
Mean		0.158467	0.1567	0.139867	0.152833	0.193033	0.319367	0.7779	1.1634	1.26967
SD		0.00301386	0.0103793	0.0111267	0.0116001	0.00243379	0.0164452	0.00907028	0.0233043	0.019792
CD16a-scfv（OD 450nm)	1	0.1809	0.1508	0.1876	0.1741	0.2176	0.2277	0.2521	0.2648	0.3221
	2	0.1734	0.1652	0.1483	0.1725	0.1666	0.2324	0.2576	0.2887	0.3452
	3	0.1787	0.1676	0.1577	0.1796	0.188	0.2241	0.2496	0.2769	0.3331
Mean		0.177667	0.1612	0.164533	0.1754	0.190733	0.228067	0.2531	0.2768	0.333467
SD		0.0038553	0.00908625	0.0205218	0.00372424	0.0256096	0.00416213	0.00409268	0.0119503	0.0115544
LILRB4-scfv（OD 450nm)	1	0.1792	0.1727	0.1726	0.1791	0.2556	0.4224	0.8659	1.1501	1.3623
	2	0.1769	0.1732	0.1709	0.1825	0.2311	0.3909	0.8504	1.1804	1.3542
	3	0.1992	0.1793	0.1735	0.1772	0.2169	0.4113	0.8426	1.127	1.3827
Mean		0.1851	0.175067	0.172333	0.1796	0.234533	0.4082	0.852967	1.1525	1.3664
SD		0.012265	0.00367469	0.00132035	0.00268514	0.0195771	0.0159772	0.0118602	0.0267808	0.0146857

## Sheet: Fig 2E
concentration（μg/mL)		0	10^-4	10^-3	10^-2	10^-1	10^0	10^1	10^2	10^3
BiKE（OD 450nm)	1	0.0448	0.043	0.0567	0.0662	0.1041	0.2604	0.4452	0.5828	0.6152
	2	0.0427	0.0432	0.058	0.0815	0.1206	0.2281	0.4479	0.5846	0.6293
	3	0.0435	0.0412	0.0451	0.0628	0.1078	0.2436	0.4605	0.5804	0.6132
Mean		0.0436667	0.0424667	0.0532667	0.0701667	0.110833	0.244033	0.4512	0.5826	0.619233
SD		0.00105987	0.00110151	0.00710235	0.00996109	0.00865814	0.0161544	0.00816639	0.00210713	0.00877515
CD16a-scFv（OD 450nm)	1	0.0431	0.0489	0.048	0.0902	0.141	0.273	0.4617	0.6198	0.7244
	2	0.0404	0.0445	0.0473	0.0957	0.1641	0.2687	0.4453	0.6185	0.7388
	3	0.0412	0.0458	0.048	0.0973	0.1539	0.2595	0.4608	0.6268	0.7441
Mean		0.0415667	0.0464	0.0477667	0.0944	0.153	0.267067	0.455933	0.6217	0.735767
SD		0.00138684	0.00226053	0.000404145	0.00372424	0.0115763	0.00689662	0.00921973	0.0044643	0.0101943
LILRB4-scFv（OD 450nm)	1	0.0422	0.0404	0.0404	0.0412	0.0473	0.0487	0.063	0.0674	0.0911
	2	0.0464	0.0416	0.042	0.0447	0.043	0.0593	0.0692	0.0775	0.0929
	3	0.0512	0.0509	0.0445	0.0438	0.0562	0.0589	0.0598	0.0642	0.0903
Mean		0.0466	0.0443	0.0423	0.0432333	0.0488333	0.0556333	0.064	0.0697	0.0914333
SD		0.00450333	0.00574717	0.0020664	0.00181751	0.00673226	0.00600777	0.00477912	0.0069419	0.00133167

## Sheet: Fig 2G
%	PBMC	PBMC+BiKE	PBMC+MM1.S	PBMC+MM1.S+CD16a scfv	PBMC+MM1.S+LILRB4 scfv	PBMC+MM1.S+BiKE
donor1	8.6	25.69	11.32	15.34	11.56	30.02
donor2	5.73	19.48	9.74	16.47	8.61	24.29
donor3	3.15	17.45	15.64	12.76	10.63	26.71
donor4	5.24	21.63	10.83	18.65	14.82	23.97
Mean	5.68	21.0625	11.8825	15.805	11.405	26.2475
SD	2.24525	3.52563	2.59058	2.45116	2.58836	2.79669

## Sheet: Fig 3D
	% Dead tumor cells
	NK+MM1.S	NK+MM1.S+0.1μg/mLBiKE	NK+MM1.S+0.5μg/mLBiKE	NK+MM1.S+5μg/mLBiKE
donor1	23.54	24.56	31.62	53.84
donor2	19.73	27.08	26.07	36.53
donor3	24.04	21.99	25.44	44.19
Mean	22.4367	24.5433	27.71	44.8533
SD	2.35734	2.54504	3.40078	8.67404

## Sheet: Fig 3E
	Blank	MM1.S	MM1.S+NK	MM1.S+NK+ 0.1ug/mL BiKE	MM1.S+NK+1ug/mL BiKE	MM1.S+NK+5ug/mL BiKE	MM1.S+0.2%triton X-100
1	48934.3	444726	506082	527834	576956	596638	753887
2	49853.1	464589	499445	518422	523557	620015	724913
3	48089.3	438963	460260	494313	505009	647025	762966
		Basic signal (spontaneous release group)
1	Deducting blank group background	395792	457147	478900	528022	547704	704953
2		414736	449592	468569	473704	570161	675060
3		390874	412171	446224	456919	598935	714877
							Maximum signal (positive control)
		Final release amount	61355.7	83108.6	132230	151912	309161
			34856.7	53833.3	58968.8	155426	260325
			21297	55350.2	66045.7	208062	324003
	% Dead tumor cells	1	19.8458	26.8819	42.7706	49.1369
		2	13.3897	20.6793	22.652	59.7046
		3	6.57308	17.0832	20.3842	64.2159
		Mean	13.2695	21.5482	28.6023	57.6858
		SD	6.6372	4.95681	12.3224	7.73957

## Sheet: Fig 4B
CD107 a（%）	PBMC	PBMC+MM1.S	PBMC+MM1.S+BiKE	PBMC+MM1.S+BiKE+SR-717
donor1	16.86	18.21	40.6	50.24
donor2	23.54	39.83	52.83	58.39
donor3	25.32	34.91	49.14	52.01
donor4	17.67	29.42	44.64	57.63
donor5	20.02	32.54	47.33	60.68
donor6	24.42	37.23	50.25	61.63
Mean	21.305	32.0233	47.465	56.7633
SD	3.61777	7.67123	4.34677	4.63832

## Sheet: Fig 4C
TNF-α（%）	donor1	donor2	donor3	donor4	donor5	donor6		Mean	SD
PBMC	1.61	2.11	1.03	0.98	1.45	2.12		1.55	0.49948
PBMC+MM	0.5	3.04	2.3	1.24	2.34	3.34		2.12667	1.07834
PBMC+MM+BIKE	14.9	19.96	26.29	14.86	27.34	17.34		20.115	5.52932
PBMC+MM+BIKE+SR	22.3	32.91	34.86	21	34.56	25.42		28.5083	6.33715

## Sheet: Fig 4D
IFN-γ（%）	donor1	donor2	donor3	donor4	donor5	donor6		Mean	SD
PBMC	2.02	1.25	0.63	1.78	0.97	1.65		1.38333	0.527244
PBMC+MM	2.89	2.67	1.3	3.54	1.87	1.97		2.37333	0.810448
PBMC+MM+BIKE	25.41	31.87	45.29	30.86	26.74	38.64		33.135	7.55509
PBMC+MM+BIKE+SR	39.36	42.91	55.86	33.05	38.83	49.34		43.225	8.18438

## Sheet: Fig 5B
	control					NK					NK+BiKE					NK+BiKE+SR-717
D5	810.5	1057.27	1142.08	1038.24	908.57	634.85	731.65	805.3	730.42	688.21	1267.54	1020.95	1261.59	899.52	884.21	699.32	939.87	1065.22	895.07	811.23
D10	1927.03	2407.78	1576.58	1862.12	1324.43	543.54	467.93	544.26	511.74	473.42	454.24	487.32	448.92	496.2	410.24	439.29	434.84	414.84	451.47	470.1
D20	7237.29	7058.61	6120.37	5059.56	3032.83	1322.23	2327.87	2580.67	2714.6	923.22	1143.8	2206.52	1694.13	487.34	502.82	1366.47	1078.99	528.59	566.39	681.73
D30	7602.91	19122.3	14336.6	13610.6	12256.1	5851.04	8734.13	4613.06	11427.9	1492.57	2400.1	676.92	1718.02	2169.79	505.91	1948.27	1343.08	693.14	907.82	482.58
	Control		NK		NK+BiKE		NK+BiKE+SR-717
	Mean	SD	Mean	SD	Mean	SD	Mean	SD
D5	991.332	141.729	718.086	62.7758	1066.76	188.191	882.142	137.359
D10	1819.59	345.002	508.178	36.7188	459.384	34.2306	442.108	20.4665
D20	5701.73	1000.99	1973.72	801.671	1206.92	750.685	844.434	364.375
D30	13385.7	4725.27	6423.73	3817.79	1494.15	861.951	1074.98	582.923

## Sheet: Fig 5C
Time(day)	control	NK	NK+BiKE	NK+BiKE+SR-717
35	1
36
37	1
38
39	1	1
40
41	1
42
43
44	1
45
46		1
47
48
49		1
49		1
50
51		1	1
52
53
54			1
55
56			1
56			1
57
58
59				1
60			0	0
60				0
60				0
60				0

[truncated: 1 more sheets: Fig S2]
